# Supplementary material for: Spectral Sensitivity Measured with Electroretinogram Using a Constant Response Method
Source: PLoS One. 2016 Jan 22;11(1):e0147318. doi: 10.1371/journal.pone.0147318 (PMC4723306; doi:10.1371/journal.pone.0147318)
Supplement: S1 Dataset — (XLSX) [file pone.0147318.s002.xlsx]

## Sheet: Mouse
Mean and standart desviation obtained from the AC Constant-Response Method for the mouse					The row called "Observed" is the mean obtained by AC Method. The row called "Best fit" represent the fit obtained by FFT from Observed data. UV and Green Peak rows are two Gaussian curves with the sensitivity peaks in UV and Green, respectively.							The row called "Observed" is the mean obtained by AC Method. The row called "Best fit" represent the fit obtained by FFT from Observed data. The row called residual is the difference between the Observed data and Best fit data. The row called “residual %” is the difference between the Observed data and Best fit data in percentage (%).
Wavelenght (nm)	Mean	SD			Wavelenght	Observed	Best Fit	UV Peak	Green Peak			Wavelenght	Observed	Best Fit	Residual	Residual%
328	9.1249	30.9812			328	9.1249	16.0008	16.8916	0.000358			328	9.1249	16.0008	-6.87589	-75.3531
332	22.0593	10.8283			332	22.0593	17.7064	18.3319	0.000601			332	22.0593	17.7064	4.35292	19.7328
336	15.296	12.0588			336	15.296	19.3083	19.6683	0.000998			336	15.296	19.3083	-4.01225	-26.2307
340	22.5173	16.4353			340	22.5173	20.7674	20.8616	0.001636			340	22.5173	20.7674	1.74995	7.7716
344	24.3163	15.3272			344	24.3163	22.047	21.8752	0.002653			344	24.3163	22.047	2.26925	9.33222
348	22.9805	18.5928			348	22.9805	23.1152	22.6766	0.004252			348	22.9805	23.1152	-0.13463	-0.585842
352	23.7376	19.5786			352	23.7376	23.9457	23.2395	0.006738			352	23.7376	23.9457	-0.208062	-0.876507
356	26.2108	13.3484			356	26.2108	24.5201	23.545	0.010556			356	26.2108	24.5201	1.69067	6.45029
360	29.0844	10.3535			360	29.0844	24.8286	23.5826	0.016349			360	29.0844	24.8286	4.25574	14.6324
364	27.124	9.88192			364	27.124	24.871	23.3512	0.025032			364	27.124	24.871	2.25295	8.30614
368	23.2681	10.8293			368	23.2681	24.6563	22.8585	0.037889			368	23.2681	24.6563	-1.3882	-5.96612
372	19.9091	8.50566			372	19.9091	24.203	22.1213	0.056697			372	19.9091	24.203	-4.29385	-21.5673
376	24.5941	5.07638			376	24.5941	23.5378	21.1639	0.083874			376	24.5941	23.5378	1.05621	4.29458
380	23.7824	7.51257			380	23.7824	22.695	20.0172	0.122665			380	23.7824	22.695	1.08739	4.57226
384	20.0221	7.37887			384	20.0221	21.7145	18.7168	0.17735			384	20.0221	21.7145	-1.69236	-8.45245
388	18.7157	10.3043			388	18.7157	20.6404	17.3015	0.253494			388	18.7157	20.6404	-1.92476	-10.2842
392	19.3662	7.07779			392	19.3662	19.5197	15.811	0.358201			392	19.3662	19.5197	-0.153555	-0.792903
396	17.298	4.71427			396	17.298	18.4003	14.2842	0.500389			396	17.298	18.4003	-1.10225	-6.37214
400	17.3497	4.85759			400	17.3497	17.3296	12.7578	0.691053			400	17.3497	17.3296	0.0200088	0.115327
404	16.9981	4.9998			404	16.9981	16.3541	11.2647	0.943491			404	16.9981	16.3541	0.644012	3.78874
408	16.3093	4.17282			408	16.3094	15.5174	9.83298	1.27346			408	16.3094	15.5174	0.791944	4.85577
412	13.6239	2.22402			412	13.6239	14.8607	8.48542	1.69925			412	13.6239	14.8607	-1.23687	-9.07866
416	12.6653	1.12562			416	12.6653	14.4218	7.23909	2.24157			416	12.6653	14.4218	-1.75655	-13.869
420	13.5846	2.82681			420	13.5846	14.235	6.10544	2.92327			420	13.5846	14.235	-0.65045	-4.78816
424	13.4694	1.45195			424	13.4694	14.3309	5.09064	3.76884			424	13.4694	14.3309	-0.861442	-6.39553
428	12.6294	3.4849			428	12.6294	14.7363	4.19615	4.80363			428	12.6294	14.7363	-2.1069	-16.6825
432	19.5527	4.79637			432	19.5527	15.4738	3.41942	6.05277			432	19.5527	15.4738	4.07894	20.8612
436	19.5136	2.13621			436	19.5136	16.5613	2.75471	7.53982			436	19.5136	16.5613	2.95238	15.1298
440	21.1993	1.60716			440	21.1993	18.0109	2.19393	9.28519			440	21.1993	18.0109	3.1884	15.0401
444	21.4142	4.4855			444	21.4142	19.8286	1.72739	11.3043			444	21.4142	19.8286	1.58558	7.40434
448	26.2599	4.41661			448	26.2599	22.0122	1.34457	13.6056			448	26.2599	22.0122	4.24772	16.1757
452	28.0148	5.89044			452	28.0148	24.5506	1.03466	16.1888			452	28.0148	24.5506	3.46418	12.3655
456	24.0868	8.66092			456	24.0868	27.4224	0.787104	19.043			456	24.0868	27.4224	-3.33554	-13.848
460	27.3577	10.7478			460	27.3577	30.5944	0.591959	22.1451			460	27.3577	30.5944	-3.23671	-11.8311
464	34.902	11.5701			464	34.902	34.0217	0.440122	25.4591			464	34.902	34.0217	0.880341	2.52232
468	34.1283	8.52237			468	34.1284	37.6466	0.323502	28.9355			468	34.1283	37.6466	-3.51821	-10.3088
472	40.8295	8.19196			472	40.8295	41.3996	0.235074	32.5118			472	40.8295	41.3996	-0.570067	-1.39621
476	43.7386	11.5794			476	43.7386	45.2005	0.168871	36.1139			476	43.7386	45.2005	-1.46194	-3.34246
480	45.9958	10.3757			480	45.9958	48.9607	0.11993	39.6579			480	45.9958	48.9607	-2.96489	-6.446
484	52.664	5.27628			484	52.664	52.5857	0.084202	43.0534			484	52.664	52.5857	0.0783169	0.148711
488	51.8562	8.76739			488	51.8562	55.9787	0.058444	46.2071			488	51.8562	55.9787	-4.12249	-7.94985
492	60.7997	5.12126			492	60.7997	59.045	0.040103	49.0266			492	60.7997	59.045	1.75473	2.88608
496	66.0366	16.3742			496	66.0366	61.696	0.027204	51.4254			496	66.0366	61.696	4.34063	6.57306
500	64.3007	4.47028			500	64.3007	63.8536	0.018244	53.3269			500	64.3007	63.8536	0.447018	0.695199
504	65.6198	18.3805			504	65.6198	65.4542	0.012096	54.6686			504	65.6198	65.4542	0.165527	0.252251
508	69.0636	10.1184			508	69.0637	66.4519	0.007928	55.4053			508	69.0636	66.4519	2.61172	3.78162
512	70.4675	12.3679			512	70.4675	66.821	0.005137	55.5121			512	70.4675	66.821	3.64642	5.17462
516	68.6624	8.20869			516	68.6624	66.5575	0.003291	54.9853			516	68.6624	66.5575	2.10483	3.06548
520	64.594	6.7883			520	64.594	65.679	0.002084	53.8429			520	64.594	65.679	-1.085	-1.67972
524	64.7875	8.06558			524	64.7875	64.2238	0.001305	52.1234			524	64.7875	64.2238	0.56365	0.869999
528	58.3135	10.2516			528	58.3135	62.2488	0.000808	49.8838			528	58.3135	62.2488	-3.93527	-6.74846
532	55.4563	16.4867			532	55.4563	59.8262	0.000494	47.1964			532	55.4563	59.8262	-4.3699	-7.8799
536	54.9749	22.244			536	54.9749	57.0397	0.000299	44.1449			536	54.9749	57.0397	-2.06476	-3.75583
540	52.4764	15.8217			540	52.4764	53.9799	0.000179	40.8202			540	52.4764	53.9799	-1.50357	-2.86523
544	48.5898	23.5054			544	48.5898	50.7405	0.000106	37.3158			544	48.5898	50.7405	-2.15068	-4.42619
548	47.1733	12.9771			548	47.1733	47.4133	6.18e-05	33.7235			548	47.1733	47.4133	-0.240025	-0.508815
552	45.2105	20.1176			552	45.2105	44.0846	3.57e-05	30.1297			552	45.2105	44.0846	1.12589	2.49033
556	44.5455	12.7533			556	44.5455	40.8321	2.04e-05	26.6121			556	44.5455	40.8321	3.71339	8.33618
560	43.3246	21.4079			560	43.3246	37.7225	1.15e-05	23.2374			560	43.3246	37.7225	5.60218	12.9307
564	40.3918	19.8414			564	40.3918	34.8096	6.43e-06	20.0594			564	40.3918	34.8096	5.58226	13.8203
568	36.1512	17.8134			568	36.1512	32.134	3.55e-06	17.1187			568	36.1512	32.134	4.01727	11.1124
572	24.1848	16.1219			572	24.1848	29.723	1.94e-06	14.4426			572	24.1848	29.723	-5.5382	-22.8995
576	27.04	17.1285			576	27.04	27.5915	1.04e-06	12.046			576	27.04	27.5915	-0.551562	-2.0398
580	21.2083	13.341			580	21.2083	25.7432	5.57e-07	9.93262			580	21.2083	25.7432	-4.5349	-21.3826
584	19.7844	12.3574			584	19.7844	24.1724	2.93e-07	8.09668			584	19.7844	24.1724	-4.38796	-22.1788
588	20.02	11.9815			588	20.02	22.8657	1.53e-07	6.52488			588	20.02	22.8657	-2.84567	-14.2141
592	19.7999	11.8238			592	19.7999	21.8042	7.88e-08	5.1983			592	19.7999	21.8042	-2.00436	-10.1231
596	23.7628	2.64121			596	23.7628	20.9653	4.01e-08	4.09423			596	23.7628	20.9653	2.79751	11.7727
600	24.0238	3.39684			600	24.0238	20.3241	2.02e-08	3.18791			600	24.0238	20.3241	3.69979	15.4005

## Sheet: Rat
Mean and standart desviation obtained from the AC Constant-Response Method for rat					The row called "Observed" is the mean obtained by AC Method. The row called "Best fit" represent the fit obtained by FFT from Observed data. UV and Green Peak rows are two Gaussian curves with the sensitivity peaks in UV and Green, respectively.							The row called "Observed" is the mean obtained by AC Method. The row called "Best fit" represent the fit obtained by FFT from Observed data. The row called residual is the difference between the Observed data and Best fit data. The row called “residual %” is the difference between the Observed data and Best fit data in percentage (%).
Wavelenght (nm)	Mean	SD			Wavelenght	Observed	Best Fit	UV Peak	Green Peak			Wavelenght	Observed	Best Fit	Residual	Residual%
300	0	0			300	0	4.89186	3.19285	0.000656			300	0	5.09719	-5.09719	0
304	2.38534	1.97891			304	2.38534	5.36567	3.6563	0.001034			304	2.38534	5.53889	-3.15355	-132.205
308	2.12232	1.76071			308	2.12232	5.86897	4.14904	0.001615			308	2.12232	6.00738	-3.88506	-183.057
312	1.90927	1.58396			312	1.90927	6.39626	4.66547	0.002501			312	1.90927	6.49747	-4.5882	-240.312
316	1.72672	1.43251			316	1.72672	6.94069	5.19858	0.003837			316	1.72672	7.00274	-5.27602	-305.551
320	4.61936	2.60159			320	4.61936	7.49414	5.74006	0.005834			320	4.61936	7.51561	-2.89625	-62.698
324	10.658	12.5134			324	10.658	8.04745	6.28043	0.008788			324	10.658	8.02757	2.63043	24.6803
328	14.8197	7.83431			328	14.8197	8.59067	6.80933	0.01312			328	14.8197	8.5294	6.29033	42.4457
332	2.73947	1.88968			332	2.73947	9.1134	7.3158	0.019408			332	2.73947	9.01152	-6.27205	-228.952
336	3.11741	2.57891			336	3.11741	9.60525	7.78862	0.02845			336	3.11741	9.46438	-6.34697	-203.597
340	9.48	6.90964			340	9.48	10.0563	8.21678	0.041326			340	9.48	9.87892	-0.398925	-4.20807
344	13.0591	9.40939			344	13.0591	10.4574	8.58983	0.059485			344	13.0591	10.247	2.81208	21.5334
348	14.2704	9.3496			348	14.2704	10.8013	8.89835	0.084846			348	14.2704	10.562	3.7084	25.9866
352	13.0324	8.15683			352	13.0324	11.0823	9.13431	0.119922			352	13.0324	10.8191	2.21325	16.9827
356	15.7501	8.53738			356	15.7501	11.2975	9.29147	0.167961			356	15.7501	11.016	4.73404	30.0573
360	16.7179	8.044			360	16.7179	11.4467	9.36559	0.23311			360	16.7179	11.1531	5.5648	33.2865
364	13.5675	6.83695			364	13.5675	11.5333	9.35465	0.320593			364	13.5675	11.2338	2.33363	17.2002
368	11.7323	6.00078			368	11.7323	11.5639	9.25895	0.436907			368	11.7323	11.2653	0.467075	3.98109
372	14.876	6.64876			372	14.876	11.5491	9.08109	0.590019			372	14.876	11.2579	3.61813	24.3219
376	10.1462	5.67207			376	10.1462	11.5034	8.82584	0.78956			376	10.1462	11.2259	-1.07969	-10.6414
380	9.80165	5.28713			380	9.80165	11.4449	8.49994	1.047			380	9.80165	11.187	-1.38539	-14.1343
384	14.3412	5.14957			384	14.3412	11.3955	8.11181	1.37578			384	14.3412	11.1626	3.17863	22.1642
388	12.6173	4.989			388	12.6173	11.3805	7.67117	1.79141			388	12.6174	11.1771	1.44027	11.415
392	12.6752	4.30709			392	12.6752	11.428	7.18865	2.31143			392	12.6752	11.2577	1.41747	11.183
396	12.0481	4.12733			396	12.0481	11.5686	6.67537	2.95536			396	12.0481	11.4342	0.613917	5.09553
400	8.66536	3.58752			400	8.66536	11.8347	6.14249	3.74439			400	8.66536	11.7379	-3.07251	-35.4574
404	11.0271	3.31768			404	11.0271	12.2597	5.60088	4.70103			404	11.0271	12.201	-1.17385	-10.6451
408	12.7696	3.95188			408	12.7696	12.8771	5.06069	5.84855			408	12.7696	12.8559	-0.086317	-0.675963
412	11.7923	3.38174			412	11.7923	13.719	4.53111	7.21015			412	11.7923	13.7339	-1.94161	-16.465
416	11.136	2.93894			416	11.136	14.816	4.02015	8.80811			416	11.136	14.8644	-3.72837	-33.4803
420	12.383	2.39114			420	12.383	16.1948	3.53445	10.6626			420	12.383	16.2732	-3.89015	-31.4153
424	13.1501	2.61176			424	13.1501	17.8774	3.07923	12.7904			424	13.1501	17.9815	-4.83137	-36.7401
428	16.0882	4.25859			428	16.0882	19.8797	2.65831	15.2037			428	16.0882	20.0045	-3.9163	-24.3426
432	18.4977	2.38195			432	18.4977	22.2101	2.2741	17.9083			432	18.4977	22.3501	-3.85245	-20.8267
436	19.2508	1.89727			436	19.2508	24.8682	1.92778	20.9027			436	19.2508	25.0173	-5.76653	-29.9547
440	21.5317	2.71642			440	21.5317	27.8435	1.61937	24.1765			440	21.5317	27.9955	-6.46376	-30.0197
444	25.904	3.331			444	25.904	31.1148	1.34796	27.7092			444	25.904	31.2632	-5.35915	-20.6885
448	29.182	3.56304			448	29.182	34.6495	1.11186	31.4701			448	29.182	34.7877	-5.60576	-19.2097
452	41.4556	6.69481			452	41.4556	38.4035	0.908789	35.4171			452	41.4556	38.5251	2.9304	7.06879
456	47.6559	6.62573			456	47.6559	42.3213	0.73607	39.4976			456	47.6559	42.4202	5.23571	10.9865
460	54.2274	5.00834			460	54.2274	46.3369	0.590769	43.6486			460	54.2274	46.4076	7.81989	14.4205
464	57.7509	7.61174			464	57.7509	50.3756	0.469848	47.7982			464	57.7509	50.4128	7.33815	12.7066
468	59.7797	7.3788			468	59.7797	54.3552	0.370288	51.8674			468	59.7797	54.3546	5.42513	9.0752
472	54.7075	6.0962			472	54.7075	58.1891	0.289177	55.7724			472	54.7075	58.1472	-3.43962	-6.28729
476	59.5407	6.3006			476	59.5407	61.7886	0.223784	59.4274			476	59.5407	61.7028	-2.16214	-3.63137
480	67.9844	10.4759			480	67.9844	65.0664	0.171608	62.7474			480	67.9844	64.9353	3.04913	4.48504
484	71.8274	9.10825			484	71.8274	67.9396	0.130403	65.6518			484	71.8274	67.7629	4.06457	5.65881
488	72.4535	10.8853			488	72.4535	70.333	0.098193	68.0674			488	72.4535	70.1117	2.34179	3.23213
492	74.0937	10.0576			492	74.0937	72.1823	0.073268	69.9316			492	74.0937	71.9186	2.17509	2.9356
496	73.7084	9.79039			496	73.7084	73.4366	0.054174	71.1951			496	73.7084	73.1341	0.574329	0.77919
500	75.2339	8.21849			500	75.2339	74.0609	0.039692	71.8238			500	75.2339	73.7242	1.50976	2.00676
504	78.3674	7.99312			504	78.3674	74.0369	0.028818	71.8007			504	78.3674	73.6718	4.69564	5.99182
508	77.0185	7.20035			508	77.0185	73.3645	0.020733	71.1265			508	77.0185	72.9778	4.04074	5.24645
512	69.5037	10.3222			512	69.5037	72.0613	0.014781	69.8193			512	69.5037	71.6605	-2.15676	-3.10309
516	65.432	8.01873			516	65.432	70.162	0.010442	67.9143			516	65.432	69.7552	-4.3232	-6.60717
520	63.6414	9.3565			520	63.6414	67.7166	0.00731	65.462			520	63.6414	67.3122	-3.67073	-5.76782
524	61.1801	7.87131			524	61.1801	64.7881	0.005071	62.5258			524	61.1801	64.3947	-3.21466	-5.25442
528	51.2101	6.47443			528	51.2101	61.4502	0.003486	59.1795			528	51.2101	61.0762	-9.86611	-19.2659
532	46.0982	8.25312			532	46.0982	57.7836	0.002374	55.504			532	46.0982	57.4371	-11.3389	-24.5973
536	43.8797	7.90952			536	43.8797	53.8734	0.001603	51.5846			536	43.8797	53.5618	-9.68206	-22.065
540	43.159	8.1511			540	43.159	49.8053	0.001072	47.507			540	43.159	49.5351	-6.37601	-14.7733
544	44.6401	8.45019			544	44.6401	45.6628	0.00071	43.3548			544	44.6401	45.4395	-0.799488	-1.79096
548	43.1894	6.7728			548	43.1894	41.5243	0.000467	39.2066			548	43.1894	41.3527	1.83667	4.2526
552	37.6822	7.47324			552	37.6822	37.4612	0.000304	35.1335			552	37.6822	37.3446	0.337624	0.895978
556	39.8258	5.43434			556	39.8258	33.5357	0.000196	31.198			556	39.8258	33.4763	6.34956	15.9433
560	37.0177	6.39555			560	37.0177	29.7998	0.000125	27.452			560	37.0177	29.7986	7.21908	19.5017
564	32.4432	5.8337			564	32.4432	26.2947	7.93e-05	23.9366			564	32.4432	26.3516	6.09158	18.7761
568	29.3347	5.0085			568	29.3347	23.0505	4.97e-05	20.6821			568	29.3347	23.1645	6.1702	21.0338
572	23.7959	4.65325			572	23.7959	20.0869	3.09e-05	17.7079			572	23.7959	20.2561	3.53982	14.8758
576	25.4534	4.49046			576	25.4534	17.4138	1.91e-05	15.0239			576	25.4534	17.6352	7.81814	30.7155
580	21.0101	4.66531			580	21.0101	15.0322	1.16e-05	12.631			580	21.0101	15.3026	5.70745	27.1653
584	19.0945	3.10888			584	19.0945	12.936	7.04e-06	10.5229			584	19.0945	13.2514	5.84316	30.6012
588	15.9218	2.95458			588	15.9218	11.1128	4.22e-06	8.68714			588	15.9218	11.4689	4.45289	27.9673
592	15.4084	2.61576			592	15.4084	9.54588	2.51e-06	7.10656			592	15.4084	9.938	5.47037	35.5026
596	13.3009	2.91264			596	13.3009	8.21509	1.48e-06	5.76081			596	13.3009	8.63856	4.66238	35.053
600	12.8369	2.76933			600	12.8369	7.09855	8.62e-07	4.62754			600	12.8369	7.54849	5.28845	41.1972
604	6.02548	1.62106			604	6.02548	6.17354	4.98e-07	3.68348			604	6.02548	6.64501	-0.619531	-10.2819
608	5.86308	1.47937			608	5.86308	5.41751	2.85e-07	2.90541			608	5.86308	5.90553	-0.042449	-0.724004
612	5.46281	1.3752			612	5.46281	4.80887	1.62e-07	2.27091			612	5.46281	5.30839	0.154416	2.82668
616	3.72323	1.36497			616	3.72323	4.3275	9.11e-08	1.75887			616	3.72323	4.83345	-1.11022	-29.8187
620	2.6305	1.31804			620	2.6305	3.95523	5.08e-08	1.34992			620	2.6305	4.46245	-1.83195	-69.6424
624	4.07878	1.67303			624	4.07879	3.67604	2.8e-08	1.02666			624	4.07878	4.1793	-0.10051	-2.46421
628	4.18036	1.72556			628	4.18036	3.47619	1.54e-08	0.773725			628	4.18036	3.97015	0.21021	5.02852
632	3.97925	1.7433			632	3.97925	3.3442	8.33e-09	0.577814			632	3.97925	3.82347	0.155784	3.91491
636	0.760893	0.571461			636	0.760893	3.27075	4.48e-09	0.427594			636	0.760893	3.72992	-2.96902	-390.202
640	2.35434	1.38011			640	2.35434	3.24853	2.38e-09	0.313557			640	2.35434	3.68226	-1.32792	-56.4032
644	0.648957	0.487392			644	0.648957	3.27204	1.26e-09	0.227847			644	0.648957	3.67519	-3.02624	-466.323
648	2.26408	1.45284			648	2.26408	3.33728	6.58e-10	0.164064			648	2.26408	3.70515	-1.44107	-63.6492
652	0.644506	0.48405			652	0.644506	3.44151	3.41e-10	0.117064			652	0.644506	3.77009	-3.12558	-484.958
656	0.584851	0.439246			656	0.584851	3.58298	1.75e-10	0.082771			656	0.584851	3.86924	-3.28439	-561.577
660	0.580495	0.435974			660	0.580494	3.76059	8.91e-11	0.057992			660	0.580494	4.00292	-3.42242	-589.57
664	1.2404	0.783325			664	1.2404	3.97362	4.49e-11	0.040263			664	1.2404	4.17222	-2.93182	-236.36
668	0.765867	0.575197			668	0.765867	4.22145	2.24e-11	0.0277			668	0.765867	4.37882	-3.61295	-471.746
672	1.16277	0.722096			672	1.16277	4.50326	1.11e-11	0.018885			672	1.16277	4.62465	-3.46189	-297.729
676	3.64825	1.85828			676	3.64825	4.81786	5.45e-12	0.012758			676	3.64825	4.91172	-1.26346	-34.6321
680	5.02734	3.31903			680	5.02734	5.16337	2.65e-12	0.00854			680	5.02734	5.24172	-0.214382	-4.26432
684	6.59942	4.48824			684	6.59942	5.53713	1.28e-12	0.005665			684	6.59942	5.61588	0.983531	14.9033
688	9.95926	5.1782			688	9.95926	5.93551	6.1e-13	0.003724			688	9.95926	6.03462	3.92464	39.407
692	8.91553	6.1151			692	8.91553	6.35389	2.88e-13	0.002426			692	8.91553	6.4973	2.41823	27.1238
696	14.1295	9.82241			696	14.1295	6.78659	1.35e-13	0.001566			696	14.1295	7.00206	7.12741	50.4436
700	2.63058	1.68207			700	2.63058	7.22694	6.28e-14	0.001001			700	2.63058	7.54558	-4.915	-186.84

## Sheet: Gerbil
Mean and standart desviation obtained from the AC Constant-Response Method for Gerbil					The row called "Observed" is the mean obtained by AC Method. The row called "Best fit" represent the fit obtained by FFT from Observed data. UV and Green Peak rows are two Gaussian curves with the sensitivity peaks in UV and Green, respectively.							The row called "Observed" is the mean obtained by AC Method. The row called "Best fit" represent the fit obtained by FFT from Observed data. The row called residual is the difference between the Observed data and Best fit data. The row called “residual %” is the difference between the Observed data and Best fit data in percentage (%).
Wavelenght (nm)	Mean	SD			Wavelenght	Observed	Best Fit	UV Peak	Green Peak			Wavelenght	Observed	Predict	Residual	Residual%
304	10.179	0			304	10.179	16.7367	10.9292	0.010802			304	10.179	16.7367	-6.55773	-64.4243
316	19.136	0			316	19.136	20.4416	14.966	0.032527			316	19.136	20.4416	-1.3056	-6.82278
328	26.179	11.0208			328	26.179	24.2454	19.0648	0.091119			328	26.179	24.2454	1.93353	7.38582
340	30.3754	8.52886			340	30.3754	27.5664	22.593	0.237458			340	30.3754	27.5664	2.80907	9.24783
352	31.3611	8.00511			352	31.3611	29.8654	24.9074	0.575671			352	31.3611	29.8654	1.49571	4.76934
364	32.4509	5.76512			364	32.4509	30.8714	25.5444	1.2983			364	32.4509	30.8714	1.57952	4.86742
376	30.2842	6.60027			376	30.2842	30.7701	24.3711	2.7239			376	30.2842	30.7701	-0.485889	-1.60443
388	29.0645	5.17805			388	29.0645	30.2685	21.6305	5.3164			388	29.0646	30.2685	-1.20393	-4.14227
400	28.704	5.17141			400	28.704	30.4805	17.8596	9.65291			400	28.704	30.4805	-1.77654	-6.18919
412	30.2676	6.31922			412	30.2676	32.637	13.718	16.3046			412	30.2676	32.637	-2.36937	-7.82808
424	36.6964	9.4253			424	36.6964	37.6829	9.80218	25.6199			424	36.6964	37.6829	-0.986484	-2.68824
436	48.3795	11.2345			436	48.3795	45.8734	6.51579	37.4504			436	48.3795	45.8734	2.50612	5.18013
448	59.3607	11.6817			448	59.3608	56.5099	4.02925	50.927			448	59.3607	56.5099	2.85087	4.80262
460	70.0659	9.07605			460	70.0659	67.9427	2.3179	64.4248			460	70.0659	67.9427	2.12318	3.03026
472	74.7298	10.7413			472	74.7298	77.9046	1.24045	75.8178			472	74.7298	77.9046	-3.17484	-4.24843
484	82.5099	9.30571			484	82.5099	84.1149	0.617552	83.0045			484	82.5099	84.1149	-1.60501	-1.94523
496	85.982	12.1107			496	85.982	84.962	0.286011	84.5367			496	85.982	84.962	1.02003	1.18633
508	77.6684	9.70152			508	77.6684	80.0032	0.123227	80.0944			508	77.6684	80.0032	-2.33486	-3.0062
520	71.5539	8.1175			520	71.5539	70.076	0.04939	70.5946			520	71.5539	70.076	1.47785	2.06537
532	58.1233	9.9689			532	58.1233	56.9802	0.018416	57.8834			532	58.1233	56.9802	1.14308	1.96664
544	44.0575	11.357			544	44.0575	42.8831	0.006388	44.1519			544	44.0575	42.8831	1.17438	2.66557
556	29.4214	6.57161			556	29.4214	29.7031	0.002061	31.3298			556	29.4214	29.7031	-0.281696	-0.957453
568	17.2169	7.07373			568	17.2169	18.6996	0.000619	20.6813			568	17.2169	18.6996	-1.4827	-8.61186
580	9.90286	3.24582			580	9.90286	10.3645	0.000173	12.7003			580	9.90286	10.3645	-0.461673	-4.66202
592	5.55079	2.16966			592	5.55079	4.56592	4.49e-05	7.25537			592	5.55079	4.56592	0.984868	17.7429
604	0.891505	1.43629			604	0.891505	0.812772	1.08e-05	3.85584			604	0.891505	0.812772	0.0787334	8.83151
616	0.291782	0.922696			616	0.291782	-1.49037	2.44e-06	1.9063			616	0.291782	-1.49037	1.78215	610.78
